# Supplementary material for: Preparation of a Solvent-Resistant Nanofiltration Membrane of Liquefied Walnut Shell Modified by Ethylenediamine
Source: Membranes (Basel). 2023 Aug 4;13(8):719. doi: 10.3390/membranes13080719 (PMC10456442; doi:10.3390/membranes13080719)
Supplement: Supplementary file 1 [file membranes-13-00719-s001.zip]

Archive with 1 entries (1 files):
- membranes-2532166-supplementary.pdf
